# Supplementary material for: Exploring the Protective Effect of Gastrodia elata Extract on D-Galactose-Induced Liver Injury in Mice Based on the PI3K/Akt Signaling Pathway
Source: Curr Issues Mol Biol. 2025 Dec 20;48(1):6. doi: 10.3390/cimb48010006 (PMC12840178; doi:10.3390/cimb48010006)
Supplement: Supplementary file 1 [file cimb-48-00006-s001.zip]

Archive with 1 entries (1 files):
- cimb-4034100-supplementary.pdf
